# Supplementary material for: A Practical Guide to Conducting Dose-Response Meta-Analyses in Epidemiology
Source: Methodology (Gott). Author manuscript; Available in PMC 2026 Jan 8. (PMC12779110; doi:10.5964/meth.14733)
Supplement: Dataset [file NIHMS2100208-supplement-Dataset.csv]

authors	year	study	lineid	usa	type	sex	n.sex	dose	or	or.low	or.hi	lnor	ci.lnl	ci.lnh	se	qualitySC	mortality
Askgaard et al.	2015	1	1	0	1	1	26.696	0	1,00	1,00	1,00	0,00	0,00	0,00	0,00	1	1
Askgaard et al.	2015	1	2	0	1	1	26.696	12	1,22	1,14	1,30	0,20	0,13	0,26	0,03	1	1
Askgaard et al.	2015	1	3	0	1	1	26.696	36	2,83	1,85	4,35	1,04	0,61	1,47	0,22	1	1
Askgaard et al.	2015	1	4	0	1	1	26.696	60	8,48	5,65	12,76	2,14	1,73	2,55	0,21	1	1
Askgaard et al.	2015	1	5	0	1	1	26.696	84	15,95	10,34	24,59	2,77	2,34	3,20	0,22	1	1
Askgaard et al.	2015	1	6	0	1	1	26.696	108	35,28	22,64	54,99	3,56	3,12	4,01	0,23	1	1
Askgaard et al.	2015	1	7	0	1	1	26.696	138	60,77	36,61	100,83	4,11	3,60	4,61	0,26	1	1
Askgaard et al.	2015	2	8	0	1	0	29.221	0	1,00	1,00	1,00	0,00	0,00	0,00	0,00	1	1
Askgaard et al.	2015	2	9	0	1	0	29.221	12	1,32	1,21	1,44	0,28	0,19	0,37	0,04	1	1
Askgaard et al.	2015	2	10	0	1	0	29.221	36	4,61	2,64	8,09	1,53	0,97	2,09	0,29	1	1
Askgaard et al.	2015	2	11	0	1	0	29.221	60	21,41	12,11	37,93	3,06	2,49	3,64	0,29	1	1
Askgaard et al.	2015	2	12	0	1	0	29.221	90	28,51	13,72	59,26	3,35	2,62	4,08	0,37	1	1
Batey et al.	1992	3	13	0	0	1	158	0	1,00	1,00	1,00	0,00	0,00	0,00	0,00	1	0
Batey et al.	1992	3	14	0	0	1	158	20	1,64	1,54	1,75	0,49	0,43	0,56	0,03	1	0
Batey et al.	1992	3	15	0	0	1	158	60	14,43	5,25	39,84	2,67	1,66	3,68	0,52	1	0
Batey et al.	1992	3	16	0	0	1	158	110	35,91	12,63	103,14	3,58	2,54	4,64	0,54	1	0
Becker et al.	2002	4	17	0	1	1	16.295	0	1,00	1,00	1,00	0,00	0,00	0,00	0,00	0	1
Becker et al.	2002	4	18	0	1	1	16.295	0,9	9,20	3,97	21,35	2,22	1,38	3,06	0,43	0	1
Becker et al.	2002	4	19	0	1	1	16.295	6,9	1,19	1,16	1,21	0,17	0,15	0,19	0,01	0	1
Becker et al.	2002	4	20	0	1	1	16.295	24	2,78	1,40	5,48	1,02	0,34	1,70	0,35	0	1
Becker et al.	2002	4	21	0	1	1	16.295	48	1,59	0,83	3,04	0,46	-0,19	1,11	0,33	0	1
Becker et al.	2002	4	22	0	1	1	16.295	78	3,12	1,65	5,93	1,14	0,50	1,78	0,33	0	1
Becker et al.	2002	5	23	0	1	0	14.335	0	1,00	1,00	1,00	0,00	0,00	0,00	0,00	0	1
Becker et al.	2002	5	24	0	1	0	14.335	0,9	1,32	0,51	3,37	0,27	-0,68	1,21	0,48	0	1
Becker et al.	2002	5	25	0	1	0	14.335	6,9	1,19	1,16	1,21	0,17	0,15	0,19	0,01	0	1
Becker et al.	2002	5	26	0	1	0	14.335	24	5,31	2,62	10,76	1,67	0,96	2,38	0,36	0	1
Becker et al.	2002	5	27	0	1	0	14.335	48	10,76	4,27	27,01	2,38	1,45	3,30	0,47	0	1
Becker et al.	2002	5	28	0	1	0	14.335	78	14,05	4,44	44,45	2,64	1,49	3,79	0,59	0	1
Bedogni et al.	2008	6	29	0	3	2	139	0	1	1,00	1,00	0,00	0,00	0,00	0,00	1	0
Bedogni et al.	2008	6	30	0	3	2	139	30	6,09	1,50	60,49	1,81	0,40	4,10	0,94	1	0
Bedogni et al.	2008	6	31	0	3	2	139	60	25,29	6,22	251,05	3,23	1,83	5,53	0,94	1	0
Bellentani et al.	1997	7	32	0	0	2	6.442	0	1	1,00	1,00	0,00	0,00	0,00	0,00	1	0
Bellentani et al.	1997	7	33	0	0	2	6.442	8	1,22	1,19	1,25	0,20	0,17	0,22	0,01	1	0
Bellentani et al.	1997	7	34	0	0	2	6.442	45	13,28	4,39	40,83	2,59	1,48	3,71	0,57	1	0
Bellentani et al.	1997	7	35	0	0	2	6.442	75	30,47	9,63	96,64	3,42	2,26	4,57	0,59	1	0
Bellentani et al.	1997	7	36	0	0	2	6.442	105	64,47	20,23	205,96	4,17	3,01	5,33	0,59	1	0
Bellentani et al.	1997	7	37	0	0	2	6.442	142,5	75,93	24,50	235,21	4,33	3,20	5,46	0,58	1	0
Blackwelder et al.	1980	8	38	1	0	1	7.888	0	1,00	1,00	1,00	0,00	0,00	0,00	0,00	1	1
Blackwelder et al.	1980	8	39	1	0	1	7.888	5	0,59	0,05	6,53	-0,52	-2,92	1,88	1,22	1	1
Blackwelder et al.	1980	8	40	1	0	1	7.888	20	0,98	0,09	10,77	-0,02	-2,42	2,38	1,22	1	1
Blackwelder et al.	1980	8	41	1	0	1	7.888	44,25	4,43	0,54	35,92	1,49	-0,61	3,58	1,07	1	1
Boffeta et al.	1990	9	42	1	0	1	276.802	0	1,00	1,00	1,00	0,00	0,00	0,00	0,00	0	1
Boffeta et al.	1990	9	43	1	0	1	276.802	14	1,51	1,07	2,11	0,41	0,07	0,75	0,17	0	1
Boffeta et al.	1990	9	44	1	0	1	276.802	28	3,93	2,98	5,20	1,37	1,09	1,65	0,14	0	1
Boffeta et al.	1990	9	45	1	0	1	276.802	42	6,73	5,00	9,07	1,91	1,61	2,20	0,15	0	1
Boffeta et al.	1990	9	46	1	0	1	276.802	56	10,83	8,06	14,49	2,38	2,09	2,67	0,15	0	1
Boffeta et al.	1990	9	47	1	0	1	276.802	70	13,24	9,19	19,11	2,58	2,22	2,95	0,19	0	1
Boffeta et al.	1990	9	48	1	0	1	276.802	87,5	22,61	17,61	28,97	3,12	2,87	3,37	0,13	0	1
Corrao et al.	1993	10	49	0	0	1	414	0	1,00	1,00	1,00	0,00	0,00	0,00	0,00	1	0
Corrao et al.	1993	10	50	0	0	1	414	37,5	1,4	0,6	3,1	0,34	-0,51	1,13	0,42	1	0
Corrao et al.	1993	10	51	0	0	1	414	87,5	1,6	0,7	3,8	0,47	-0,36	1,34	0,43	1	0
Corrao et al.	1993	10	52	0	0	1	414	137,5	2,1	0,9	4,7	0,74	-0,11	1,55	0,42	1	0
Corrao et al.	1993	11	53	0	0	0	226	0	1,00	1,00	1,00	0,00	0,00	0,00	0,00	1	0
Corrao et al.	1993	11	54	0	0	0	226	37,5	0,5	0,2	0,8	-0,69	-1,61	-0,22	0,35	1	0
Corrao et al.	1993	11	55	0	0	0	226	87,5	1,4	0,6	3,2	0,34	-0,51	1,16	0,43	1	0
Corrao et al.	1993	11	56	0	0	0	226	137,5	2,6	1	6,5	0,96	0,00	1,87	0,48	1	0
Corrao et al.	1997	12	57	0	0	1	655	0	1,00	1,00	1,00	0,00	0,00	0,00	0,00	1	0
Corrao et al.	1997	12	58	0	0	1	655	25	1,9	0,62	5,8	0,64	-0,48	1,76	0,57	1	0
Corrao et al.	1997	12	59	0	0	1	655	75	9,1	2,94	28,18	2,21	1,08	3,34	0,58	1	0
Corrao et al.	1997	12	60	0	0	1	655	137,5	31,4	10,3	95,76	3,45	2,33	4,56	0,57	1	0
Corrao et al.	1997	13	61	0	0	0	458	0	1,00	1,00	1,00	0,00	0,00	0,00	0,00	1	0
Corrao et al.	1997	13	62	0	0	0	458	25	2,09	0,69	6,3	0,74	-0,37	1,84	0,56	1	0
Corrao et al.	1997	13	63	0	0	0	458	75	7,5	3,46	16,25	2,01	1,24	2,79	0,39	1	0
Corrao et al.	1997	13	64	0	0	0	458	137,5	20,36	6,3	65,79	3,01	1,84	4,19	0,60	1	0
Di Martino et al.	2001	14	65	0	3	2	160	0	1,00	1,00	1,00	0,00	0,00	0,00	0,00	1	0
Di Martino et al.	2001	14	66	0	3	2	160	14	1,41	1,35	1,48	0,35	0,30	0,39	0,02	1	0
Di Martino et al.	2001	14	67	0	3	2	160	140	7,51	2,68	21,06	2,02	0,98	3,05	0,53	1	0
Di Martino et al.	2011	15	68	0	3	2	1.107	0	1,00	1,00	1,00	0,00	0,00	0,00	0,00	1	0
Di Martino et al.	2011	15	69	0	3	2	1.107	25	1,86	1,71	2,01	0,62	0,54	0,70	0,04	1	0
Di Martino et al.	2011	15	70	0	3	2	1.107	87,5	9,67	5,99	15,63	2,27	1,79	2,75	0,24	1	0
Fuchs et al.	1995	16	71	1	0	0	85.709	0	1,00	1,00	1,00	0,00	0,00	0,00	0,00	1	1
Fuchs et al.	1995	16	72	1	0	0	85.709	0,75	0,26	0,09	0,75	-1,35	-2,40	-0,29	0,54	1	1
Fuchs et al.	1995	16	73	1	0	0	85.709	3,2	0,86	0,30	2,45	-0,16	-1,21	0,90	0,54	1	1
Fuchs et al.	1995	16	74	1	0	0	85.709	9,95	1,57	0,67	3,73	0,45	-0,40	1,32	0,44	1	1
Fuchs et al.	1995	16	75	1	0	0	85.709	22,45	2,31	0,94	5,69	0,84	-0,06	1,74	0,46	1	1
Fuchs et al.	1995	16	76	1	0	0	85.709	41,18	3,16	1,31	7,57	1,15	0,27	2,02	0,45	1	1
Garfinkel et al.	1988	17	77	1	0	0	581.321	0	1,00	1,00	1,00	0,00	0,00	0,00	0,00	1	1
Garfinkel et al.	1988	17	78	1	0	0	581.321	14	2,46	1,87	3,25	0,90	0,63	1,18	0,14	1	1
Garfinkel et al.	1988	17	79	1	0	0	581.321	28	7,40	5,90	9,27	2,00	1,77	2,23	0,12	1	1
Garfinkel et al.	1988	17	80	1	0	0	581.321	49	14,21	10,77	18,75	2,65	2,38	2,93	0,14	1	1
Garfinkel et al.	1988	17	81	1	0	0	581.321	77	16,70	12,10	23,04	2,82	2,49	3,14	0,16	1	1
Garfinkel et al.	1988	17	82	1	0	0	581.321	112	28,29	20,21	39,59	3,34	3,01	3,68	0,17	1	1
Goh et al.	2014	18	83	0	0	2	63.143	0	1,00	1,00	1,00	0,00	0,00	0,00	0,00	1	1
Goh et al.	2014	18	84	0	0	2	63.143	10	1,06	0,57	1,98	0,06	-0,56	0,68	0,32	1	1
Goh et al.	2014	18	85	0	0	2	63.143	35	10,38	5,89	18,31	2,34	1,77	2,91	0,29	1	1
Gordon T & Kannel WB	1984	19	86	1	0	1	2.106	0	1,00	1,00	1,00	0,00	0,00	0,00	0,00	1	1
Gordon T & Kannel WB	1984	19	87	1	0	1	2.106	10	1,81	0,20	16,19	0,59	-1,61	2,78	1,12	1	1
Gordon T & Kannel WB	1984	19	88	1	0	1	2.106	30,6	4,38	0,46	41,90	1,48	-0,77	3,74	1,15	1	1
Gordon T & Kannel WB	1984	19	89	1	0	1	2.106	51	11,50	1,21	109,59	2,44	0,19	4,70	1,15	1	1
Gordon T & Kannel WB	1984	20	90	1	0	0	2.641	0	1,00	1,00	1,00	0,00	0,00	0,00	0,00	1	1
Gordon T & Kannel WB	1984	20	91	1	0	0	2.641	10	1,28	1,24	1,32	0,25	0,22	0,28	0,02	1	1
Gordon T & Kannel WB	1984	20	92	1	0	0	2.641	41	2,04	0,26	16,22	0,71	-1,36	2,79	1,06	1	1
Gordon T & Doyle JT	1987	21	93	1	0	1	1.762	0	1,00	1,00	1,00	0,00	0,00	0,00	0,00	1	1
Gordon T & Doyle JT	1987	21	94	1	0	1	1.762	10	0,65	0,15	2,90	-0,82	-2,65	1,05	0,94	1	1
Gordon T & Doyle JT	1987	21	95	1	0	1	1.762	30,6	3,13	0,71	13,86	1,15	-0,70	3,01	0,95	1	1
Gordon T & Doyle JT	1987	21	96	1	0	1	1.762	51	3,66	0,67	19,68	1,34	-0,77	3,44	1,07	1	1
Gordon T & Doyle JT	1987	21	97	1	0	1	1.762	77	9,13	2,10	39,85	2,48	0,65	4,32	0,94	1	1
Harris et al.	2002	22	98	0	3	2	755	0,00	1,00	1,00	1,00	0,00	0,00	0,00	0,00	1	0
Harris et al.	2002	22	99	0	3	2	755	11,43	0,75	0,29	1,91	-0,29	-1,23	0,65	0,48	1	0
Harris et al.	2002	22	100	0	3	2	755	40	2,11	0,81	5,52	0,75	-0,21	1,71	0,49	1	0
Hart et al.	2010	23	101	0	0	1	9.559	0	1,00	1,00	1,00	0,00	0,00	0,00	0,00	0	1
Hart et al.	2010	23	102	0	0	1	9.559	4,6	1,87	0,75	4,62	0,63	-0,29	1,53	0,46	0	1
Hart et al.	2010	23	103	0	0	1	9.559	12,6	1,55	0,59	4,08	0,44	-0,53	1,41	0,49	0	1
Hart et al.	2010	23	104	0	0	1	9.559	20,6	6,46	2,90	14,36	1,87	1,06	2,66	0,41	0	1
Hart et al.	2010	23	105	0	0	1	9.559	32	8,51	3,87	18,61	2,14	1,35	2,92	0,40	0	1
Hart et al.	2010	23	106	0	0	1	9.559	50,3	13,11	5,92	29,10	2,57	1,78	3,37	0,41	0	1
Im et al.	2021	24	107	0	0	1	184.049	0	1,00	1,00	1,00	0,00	0,00	0,00	0,00	0	0
Im et al.	2021	24	108	0	0	1	184.049	1	1,03	1,02	1,03	0,02	0,02	0,03	0,00	0	0
Im et al.	2021	24	109	0	0	1	184.049	11,5	1,32	1,09	1,61	0,28	0,08	0,48	0,10	0	0
Im et al.	2021	24	110	0	0	1	184.049	31,6	2,53	2,15	2,98	0,93	0,77	1,09	0,08	0	0
Im et al.	2021	24	111	0	0	1	184.049	53,3	3,21	2,65	3,88	1,17	0,98	1,36	0,10	0	0
Im et al.	2021	24	112	0	0	1	184.049	97,5	8,35	7,21	9,67	2,12	1,98	2,27	0,07	0	0
Im et al.	2021	25	113	0	0	0	34.292	0	1,00	1,00	1,00	0,00	0,00	0,00	0,00	0	0
Im et al.	2021	25	114	0	0	0	34.292	1	1,03	1,02	1,03	0,02	0,02	0,03	0,00	0	0
Im et al.	2021	25	115	0	0	0	34.292	16,1	1,12	0,73	1,72	0,11	-0,32	0,54	0,22	0	0
Innes et al.	2021	26	116	0	0	2	489.285	0	1,00	1,00	1,00	0,00	0,00	0,00	0,00	0	0
Innes et al.	2021	26	117	0	0	2	489.285	5,14	1,14	1,12	1,15	0,13	0,11	0,14	0,01	0	0
Innes et al.	2021	26	118	0	0	2	489.285	30,86	1,42	1,27	1,58	0,35	0,24	0,46	0,06	0	0
Innes et al.	2021	26	119	0	0	2	489.285	66,29	5,58	4,94	6,29	1,72	1,60	1,84	0,06	0	0
Ioannou et al.	2005	27	120	1	0	2	11.434	0	1,00	1,00	1,00	0,00	0,00	0,00	0,00	0	1
Ioannou et al.	2005	27	121	1	0	2	11.434	7	2,22	1,32	3,67	0,80	0,28	1,30	0,26	0	1
Ioannou et al.	2005	27	122	1	0	2	11.434	21	3,69	1,76	7,93	1,30	0,57	2,07	0,38	0	1
Ioannou et al.	2005	27	123	1	0	2	11.434	38,5	7,55	3,82	14,68	2,02	1,34	2,69	0,34	0	1
Khan et al.	2000	28	124	0	3	1	106	0	1,00	1,00	1,00	0,00	0,00	0,00	0,00	1	0
Khan et al.	2000	28	125	0	3	1	106	40	7,49	2,86	19,60	2,01	1,05	2,98	0,49	1	0
Khan et al.	2000	28	126	0	3	1	106	140	7,49	2,47	22,74	2,01	0,91	3,12	0,57	1	0
Khan et al.	1998	29	127	0	3	2	434	0	1,00	1,00	1,00	0,00	0,00	0,00	0,00	1	0
Khan et al.	1998	29	128	0	3	2	434	17,79	1,55	1,47	1,64	0,44	0,38	0,50	0,03	1	0
Khan et al.	1998	29	129	0	3	2	434	100	1,21	0,61	2,45	0,19	-0,50	0,90	0,36	1	0
Khan et al.	1998	29	130	0	3	2	434	150	1,89	0,82	4,38	0,64	-0,19	1,48	0,43	1	0
Klatzky et al.	1981	30	131	1	0	2	8.060	0	1,00	1,00	1,00	0,00	0,00	0,00	0,00	0	1
Klatzky et al.	1981	30	132	1	0	2	8.060	38,5	1,76	0,62	3,52	0,57	-0,48	1,26	0,44	0	1
Klatzky et al.	1981	30	133	1	0	2	8.060	134,75	9,69	3,79	24,77	2,27	1,33	3,21	0,48	0	1
Klatzky et al.	2003	31	134	1	0	1	56.926	0	1,00	1,00	1,00	0,00	0,00	0,00	0,00	0	1
Klatzky et al.	2003	31	135	1	0	1	56.926	0,23	0,7	0,32	1,53	-0,36	-1,14	0,43	0,40	0	1
Klatzky et al.	2003	31	136	1	0	1	56.926	7	0,5	0,25	1,02	-0,69	-1,39	0,02	0,36	0	1
Klatzky et al.	2003	31	137	1	0	1	56.926	21	1,3	0,68	2,48	0,26	-0,39	0,91	0,33	0	1
Klatzky et al.	2003	31	138	1	0	1	56.926	56	3,3	1,7	6,4	1,19	0,53	1,86	0,34	0	1
Klatzky et al.	2003	32	139	1	0	1	56.926	108,5	8,3	3,97	17,34	2,12	1,38	2,85	0,38	0	1
Klatzky et al.	2003	32	140	1	0	0	72.008	0	1,00	1,00	1,00	0,00	0,00	0,00	0,00	0	1
Klatzky et al.	2003	32	141	1	0	0	72.008	0,23	1,20	0,42	3,42	0,18	-0,87	1,23	0,53	0	1
Klatzky et al.	2003	32	142	1	0	0	72.008	7,0	2,50	1,00	6,26	0,92	0,00	1,83	0,47	0	1
Klatzky et al.	2003	32	143	1	0	0	72.008	21,0	4,70	2,02	10,95	1,55	0,70	2,39	0,43	0	1
Klatzky et al.	2003	32	144	1	0	0	72.008	56,0	14,20	5,94	33,96	2,65	1,78	3,53	0,44	0	1
Kondili et al.	1998	33	145	0	0	2	301	0	1,00	1,00	1,00	0,00	0,00	0,00	0,00	0	0
Kondili et al.	1998	33	146	0	0	2	301	33,5	2,29	2,06	2,55	0,83	0,72	0,93	0,05	0	0
Kondili et al.	1998	33	147	0	0	2	301	86,5	8,24	1,37	48,99	2,11	0,32	3,89	0,91	0	0
Kondili et al.	1998	33	148	0	0	2	301	132,8	19,69	4,12	93,41	2,98	1,42	4,54	0,80	0	0
Kono et al.	1986	34	149	0	0	1	5.135	0	1,00	1,00	1,00	0,00	0,00	0,00	0,00	0	1
Kono et al.	1986	34	150	0	0	1	5.135	21,3	0,30	0,10	1,10	-1,20	-2,30	0,10	0,61	0	1
Kono et al.	1986	34	151	0	0	1	5.135	74,6	1,80	0,80	4,00	0,59	-0,22	1,39	0,41	0	1
Liu et al.	2009	35	152	0	0	0	1.290.413	0	1,00	1,00	1,00	0,00	0,00	0,00	0,00	0	0
Liu et al.	2009	35	153	0	0	0	1.290.413	1,7	0,88	0,77	1,02	-0,13	-0,27	0,02	0,07	0	0
Liu et al.	2009	35	154	0	0	0	1.290.413	5	1,09	0,95	1,27	0,09	-0,05	0,24	0,07	0	0
Liu et al.	2009	35	155	0	0	0	1.290.413	12	1,62	1,41	1,86	0,48	0,34	0,62	0,07	0	0
Liu et al.	2009	35	156	0	0	0	1.290.413	23	3,80	3,26	4,42	1,33	1,18	1,49	0,08	0	0
Monto et al.	2004	36	157	1	3	2	800	0	1,00	1,00	1,00	0,00	0,00	0,00	0,00	1	0
Monto et al.	2004	36	158	1	3	2	800	1,8	1,05	1,04	1,05	0,04	0,04	0,05	0,00	1	0
Monto et al.	2004	36	159	1	3	2	800	10,5	0,91	0,45	1,84	-0,09	-0,80	0,61	0,36	1	0
Monto et al.	2004	36	160	1	3	2	800	38,2	1,11	0,54	2,17	0,10	-0,61	0,78	0,35	1	0
Monto et al.	2004	36	161	1	3	2	800	90,3	1,92	1,04	3,58	0,65	0,03	1,27	0,32	1	0
Norton et al.	1987	37	162	0	0	0	135	0,0	1,00	1,00	1,00	0,00	0,00	0,00	0,00	1	0
Norton et al.	1987	37	163	0	0	0	135	20	1,64	1,54	1,75	0,49	0,43	0,56	0,03	1	0
Norton et al.	1987	37	164	0	0	0	135	80	1285,51	138,59	11923,84	7,16	4,93	9,39	1,14	1	0
Patra et al.	2021	38	165	1	0	2	229.306	0	1,00	1,00	1,00	0,00	0,00	0,00	0,00	0	1
Patra et al.	2021	38	166	1	0	2	229.306	10	0,77	0,49	1,19	-0,26	-0,71	0,17	0,23	0	1
Patra et al.	2021	38	167	1	0	2	229.306	30	2,55	1,41	4,63	0,94	0,34	1,53	0,30	0	1
Patra et al.	2021	38	168	1	0	2	229.306	50	5,41	2,89	10,14	1,69	1,06	2,32	0,32	0	1
Patra et al.	2021	38	169	1	0	2	229.306	75	10,25	5,64	18,62	2,33	1,73	2,92	0,30	0	1
Pequignot et al.	1978	39	170	0	0	1	962	0	1,00	1,00	1,00	0,00	0,00	0,00	0,00	1	0
Pequignot et al.	1978	39	171	0	0	1	962	10	1,28	1,24	1,32	0,25	0,22	0,28	0,02	1	0
Pequignot et al.	1978	39	172	0	0	1	962	30,5	3,97	1,08	14,63	1,38	0,07	2,68	0,67	1	0
Pequignot et al.	1978	39	173	0	0	1	962	50,5	7,94	2,25	27,95	2,07	0,81	3,33	0,64	1	0
Pequignot et al.	1978	39	174	0	0	1	962	70,5	17,67	5,20	60,07	2,87	1,65	4,10	0,62	1	0
Pequignot et al.	1978	39	175	0	0	1	962	90,5	37,90	11,16	128,75	3,63	2,41	4,86	0,62	1	0
Pequignot et al.	1978	39	176	0	0	1	962	110,5	52,50	14,86	185,44	3,96	2,70	5,22	0,64	1	0
Pequignot et al.	1978	39	177	0	0	1	962	130,5	159,16	42,39	597,64	5,07	3,75	6,39	0,68	1	0
Persson et al.	2013	40	178	1	0	2	494.743	0	1	1	1	0,00	0,00	0,00	0,00	0	1
Persson et al.	2013	40	179	1	0	2	494.743	7	0,78	0,63	0,97	-0,25	-0,47	-0,03	0,11	0	1
Persson et al.	2013	40	180	1	0	2	494.743	28	1,59	1,27	1,97	0,46	0,24	0,68	0,11	0	1
Persson et al.	2013	40	181	1	0	2	494.743	63	4,56	3,76	5,55	1,52	1,32	1,71	0,10	0	1
Pol et al.	1998	41	182	0	3	2	553	0	1,00	1,00	1,00	0,00	0,00	0,00	0,00	0	0
Pol et al.	1998	41	183	0	3	2	553	40	2,69	2,37	3,05	0,99	0,86	1,12	0,06	0	0
Pol et al.	1998	41	184	0	3	2	553	140	7,80	4,30	14,52	2,05	1,46	2,68	0,31	0	0
Pol et al.	1998	42	185	0	3	2	210	0	1,00	1,00	1,00	0,00	0,00	0,00	0,00	1	0
Pol et al.	1998	42	186	0	3	2	210	26,67	1,93	1,78	2,10	0,66	0,57	0,74	0,04	1	0
Pol et al.	1998	42	187	0	3	2	210	110	3,50	1,77	6,98	1,25	0,57	1,94	0,35	1	0
Poynard et al.	2001	43	188	0	3	2	2.313	0	1,00	1,00	1,00	0	0	0	0,00	1	0
Poynard et al.	2001	43	189	0	3	2	2.313	25	1,86	1,71	2,01	0,62	0,54	0,70	0,04	1	0
Poynard et al.	2001	43	190	0	3	2	2.313	87,5	8,35	3,21	21,67	2,12	1,17	3,08	0,49	1	0
Roudot-Thoraval et al.	1997	44	191	0	3	2	5.789	0	1,00	1,00	1,00	0,00	0,00	0,00	0,00	1	0
Roudot-Thoraval et al.	1997	44	192	0	3	2	5.789	33,5	2,29	2,06	2,55	0,83	0,72	0,94	0,05	1	0
Roudot-Thoraval et al.	1997	44	193	0	3	2	5.789	117,4	7,75	6,46	9,28	2,05	1,87	2,23	0,09	1	0
Schult et al.	2017	45	194	0	0	0	1.458	0	1,00	1,00	1,00	0,00	0,00	0,00	0,00	1	0
Schult et al.	2017	45	195	0	0	0	1.458	10	2,68	1,95	3,71	0,98	0,67	1,31	0,16	1	0
Schult et al.	2017	45	196	0	0	0	1.458	30	12,49	4,80	33,14	2,53	1,57	3,50	0,49	1	0
Schwartz et al.	2013	46	197	0	0	1	27.086	0	1,00	1,00	1,00	0,00	0,00	0,00	0,00	0	1
Schwartz et al.	2013	46	198	0	0	1	27.086	2,7	1,07	1,06	1,08	0,07	0,06	0,08	0,00	0	1
Schwartz et al.	2013	46	199	0	0	1	27.086	12,9	2,20	1,30	3,74	0,79	0,27	1,32	0,27	0	1
Schwartz et al.	2013	46	200	0	0	1	27.086	31,8	7,14	4,45	11,45	1,97	1,49	2,44	0,24	0	1
Serfaty et al.	1997	47	201	0	3	2	168	0	1,00	1,00	1,00	0,00	0,00	0,00	0,00	1	0
Serfaty et al.	1997	47	202	0	3	2	168	15	1,45	1,38	1,52	0,37	0,32	0,42	0,02	1	0
Serfaty et al.	1997	47	203	0	3	2	168	55	3,47	1,57	7,69	1,24	0,45	2,04	0,41	1	0
Serfaty et al.	1997	47	204	0	3	2	168	117,5	3,08	1,18	8,00	1,12	0,17	2,08	0,49	1	0
Stroffolini et al.	2010	48	205	0	0	1	510	0	1,00	1,00	1,00	0,00	0,00	0,00	0,00	1	0
Stroffolini et al.	2010	48	206	0	0	1	510	18	1,56	1,47	1,65	0,45	0,39	0,50	0,03	1	0
Stroffolini et al.	2010	48	207	0	0	1	510	36	1,87	0,78	4,53	0,63	-0,25	1,51	0,45	1	0
Stroffolini et al.	2010	48	208	0	0	1	510	45	6,71	3,90	11,39	1,90	1,36	2,43	0,27	1	0
Stroffolini et al.	2009	49	209	0	0	0	259	0	1,00	1,00	1,00	0,00	0,00	0,00	0,00	1	0
Stroffolini et al.	2010	49	210	0	0	0	259	18	1,56	1,47	1,65	0,45	0,39	0,50	0,03	1	0
Stroffolini et al.	2010	49	211	0	0	0	259	36	1,25	0,16	10,14	0,22	-1,86	2,32	1,06	1	0
Stroffolini et al.	2010	49	212	0	0	0	259	45	8,89	3,59	22,63	2,19	1,28	3,12	0,47	1	0
Trembling et al.	2017	50	213	0	0	0	95.126	0	1,00	1,00	1,00	0,00	0,00	0,00	0,00	0	1
Trembling et al.	2017	50	214	0	0	0	95.126	9,14	0,97	0,76	1,24	-0,03	-0,28	0,21	0,13	0	1
Trembling et al.	2017	50	215	0	0	0	95.126	20,57	1,20	0,64	2,26	0,18	-0,44	0,81	0,32	0	1
Trembling et al.	2017	50	216	0	0	0	95.126	27,43	2,27	1,20	4,26	0,82	0,18	1,45	0,32	0	1
Tverdal et al.	2018	51	217	0	1	2	219.279	0	1,00	1,00	1,00	0,00	0,00	0,00	0,00	0	1
Tverdal et al.	2018	51	218	0	1	2	219.279	7,5	2,06	1,10	3,82	0,72	0,10	1,34	0,32	0	1
Tverdal et al.	2018	51	219	0	1	2	219.279	22,5	3,55	1,79	7,06	1,27	0,58	1,95	0,35	0	1
Tverdal et al.	2018	51	220	0	1	2	219.279	41,25	15,26	8,24	28,25	2,72	2,11	3,34	0,31	0	1
Wiley et al.	1998	52	221	1	3	2	176	0	1,00	1,00	1,00	0,00	0,00	0,00	0,00	1	0
Wiley et al.	1998	52	222	1	3	2	176	26,2	1,91	1,76	2,08	0,65	0,56	0,73	0,04	1	0
Wiley et al.	1998	52	223	1	3	2	176	91,7	8,42	4,37	16,26	2,13	1,47	2,79	0,34	1	0
Yang et al.	2012	53	224	0	0	1	218.189	0	1,00	1,00	1,00	0,00	0,00	0,00	0,00	0	1
Yang et al.	2012	53	225	0	0	1	218.189	10	1,40	0,95	2,05	0,34	-0,05	0,72	0,20	0	1
Yang et al.	2012	53	226	0	0	1	218.189	30	1,05	0,74	1,51	0,05	-0,31	0,41	0,18	0	1
Yang et al.	2012	53	227	0	0	1	218.189	50	1,45	1,06	1,95	0,37	0,06	0,67	0,15	0	1
Yang et al.	2012	53	228	0	0	1	218.189	80	1,52	1,04	2,24	0,42	0,04	0,80	0,20	0	1
Yang et al.	2012	53	229	0	0	1	218.189	130	2,17	1,52	3,10	0,78	0,42	1,13	0,18	0	1
Yi et al.	2016	54	230	0	0	1	107.735	0	1,00	1,00	1,00	0,00	0,00	0,00	0,00	0	1
Yi et al.	2016	54	231	0	0	1	107.735	0,26	1,01	1,01	1,01	0,01	0,01	0,01	0,00	0	1
Yi et al.	2016	54	232	0	0	1	107.735	4,5	0,91	0,64	1,27	-0,10	-0,44	0,24	0,17	0	1
Yi et al.	2016	54	233	0	0	1	107.735	12,9	1,54	1,08	2,20	0,43	0,07	0,79	0,18	0	1
Yi et al.	2016	54	234	0	0	1	107.735	26,4	1,93	1,39	2,69	0,66	0,33	0,99	0,17	0	1
Yi et al.	2016	54	235	0	0	1	107.735	48,5	2,94	2,13	4,05	1,08	0,76	1,40	0,16	0	1
Yuan et al.	1997	55	236	0	0	1	18.244	0	1,00	1,00	1,00	0,00	0,00	0,00	0,00	0	1
Yuan et al.	1997	55	237	0	0	1	18.244	19,38	0,46	0,17	1,22	-0,78	-1,77	0,20	0,50	0	1
Yuan et al.	1997	55	238	0	0	1	18.244	81,39	2,99	1,12	7,94	1,10	0,11	2,07	0,50	0	1
